# Supplementary material for: The Fusion Gene BPI-LY, Encoding Human Bactericidal/Permeability-Increasing Protein Core Fragments and Lysozyme, Enhanced the Resistance of Transgenic Tomato Plants to Bacterial Wilt
Source: Plants (Basel). 2025 Jun 20;14(13):1897. doi: 10.3390/plants14131897 (PMC12251675; doi:10.3390/plants14131897)
Supplement: Supplementary file 1 [file plants-14-01897-s001.zip]

Archive with 2 entries (2 files):
- Proofreading=Revised Supplementary Figures.pdf
- Proofreading=Revised Supplementary Tables.pdf
